# Supplementary material for: Assessment of miR-98-5p, miR-152-3p, miR-326 and miR-4289 Expression as Biomarker for Prostate Cancer Diagnosis
Source: Int J Mol Sci. 2019 Mar 6;20(5):1154. doi: 10.3390/ijms20051154 (PMC6429489; doi:10.3390/ijms20051154)
Supplement: Supplementary file 1 [file ijms-20-01154-s001.zip › Supplementary Table S1.xlsx]

## Sheet: Sheet1
1	miRNA ID	miRBase Update ID	Experiment ID	GEO series (or TCGA info)	cancer type	GEO_cancer	cancer subtype	Experimental design	logFC	AveExpr	T value	P value	adj P value	B value	Status	_	hidden columns
2	hsa-miR-98	hsa-miR-98-5p	EXP00051	GSE10694	hepatocellular carcinoma	GSE10694_hepatocellular carcinoma		cancer vs normal	0.416054	11.0762	4.67501	5.91727e-06	1.97242e-05	2.97735	UP
4	hsa-miR-152	hsa-miR-152-3p	EXP00054	GSE11016	kidney cancer	GSE11016_kidney cancer	Wilms tumor	cancer vs normal	-0.726104	-0.726104	-2.44072	0.0278558	0.0400258	-4.62584	DOWN
5	hsa-miR-98	hsa-miR-98-5p	EXP00065	GSE13030	brain cancer	GSE13030_brain cancer	glioblastoma	cancer vs normal	-0.978312	-0.978312	-3.59545	0.00051658	0.00164697	-1.63232	DOWN
7	hsa-miR-152	hsa-miR-152-3p	EXP00065	GSE13030	brain cancer	GSE13030_brain cancer	glioblastoma	cancer vs normal	-0.553036	-0.553036	-2.20622	0.0297864	0.0458253	-5.34947	DOWN
8	hsa-miR-326	hsa-miR-326	EXP00065	GSE13030	brain cancer	GSE13030_brain cancer	glioblastoma	cancer vs normal	-1.27158	-1.27158	-4.3572	3.33946e-05	0.000197332	0.982353	DOWN
10	hsa-miR-326	hsa-miR-326	EXP00070	GSE15008	lung cancer	GSE15008_lung cancer		cancer vs normal	-0.0653979	3.14336	-7.39665	9.0845e-13	9.77919e-12	18.1111	DOWN
11	hsa-miR-98	hsa-miR-98-5p	EXP00071	GSE16025	lung cancer	GSE16025_lung cancer	lung squamous cell carcinoma	cancer vs normal	-0.21267	2.82613	-8.39775	2.36622e-12	2.58706e-10	17.729	DOWN
14	hsa-miR-98	hsa-miR-98-5p	EXP00074	GSE16025	lung cancer	GSE16025_lung cancer	lung squamous cell carcinoma	cancer vs normal	-0.21284	2.82613	-6.71541	3.74582e-09	3.95545e-07	10.5861	DOWN
15	hsa-miR-152	hsa-miR-152-3p	EXP00071	GSE16025	lung cancer	GSE16025_lung cancer	lung squamous cell carcinoma	cancer vs normal	0.1329	2.52486	3.23207	0.00183919	0.00726065	-2.19187	UP
18	hsa-miR-98	hsa-miR-98-5p	EXP00075	GSE16456	esophageal cancer	GSE16456_esophageal cancer		cancer vs normal	-0.610782	3.04418	-2.86228	0.00748775	0.0391027	-2.90242	DOWN
19	hsa-miR-98	hsa-miR-98-5p	EXP00090	GSE18392	colon cancer	GSE18392_colon cancer		cancer vs normal	0.280314	13.7028	4.9249	2.27388e-06	7.78244e-06	3.79979	UP
26	hsa-miR-326	hsa-miR-326	EXP00092	GSE18392	colon cancer	GSE18392_colon cancer		cancer vs normal	-0.502721	12.8518	-6.59866	7.6699e-10	8.28349e-09	11.7276	DOWN
28	hsa-miR-98	hsa-miR-98-5p	EXP00111	GSE18546	sarcoma Synovial sarcoma	GSE18546_sarcoma Synovial sarcoma		cancer vs normal	1.24497	6.22566	4.11969	0.000666828	0.00687785	-0.589896	UP
31	hsa-miR-152	hsa-miR-152-3p	EXP00210	GSE19945	lung cancer	GSE19945_lung cancer	small cell lung cancer	cancer vs normal	-2.02456	-1.68368	-3.81942	0.000316279	0.00177353	-0.385177	DOWN
32	hsa-miR-326	hsa-miR-326	EXP00211	GSE19945	lung cancer	GSE19945_lung cancer	large cell neuroendocrine cancer	cancer vs normal	-1.25501	-1.14975	-2.82781	0.00633608	0.0327728	-2.96831	DOWN
33	hsa-miR-326	hsa-miR-326	EXP00078	GSE20099	esophageal cancer	GSE20099_esophageal cancer	Barrett's carcinogenesis	cancer vs normal	0.116546	3.54951	4.56606	3.48525e-05	0.00175902	1.94415	UP
35	hsa-miR-152	hsa-miR-152-3p	EXP00101	GSE21036	prostate cancer	GSE21036_prostate cancer		cancer vs normal	-0.541399	7.13334	-4.29637	3.18985e-05	0.000224493	1.9455	DOWN
37	hsa-miR-326	hsa-miR-326	EXP00101	GSE21036	prostate cancer	GSE21036_prostate cancer		cancer vs normal	-0.37009	3.99225	-3.22504	0.00156092	0.00600229	-1.67287	DOWN
38	hsa-miR-98	hsa-miR-98-5p	EXP00100	GSE22058	hepatocellular carcinoma	GSE22058_hepatocellular carcinoma		cancer vs normal	0.121424	0.359399	3.41996	0.000763272	0.00137639	-2.26568	UP
39	hsa-miR-152	hsa-miR-152-3p	EXP00100	GSE22058	hepatocellular carcinoma	GSE22058_hepatocellular carcinoma		cancer vs normal	-0.117209	0.466646	-3.12455	0.0020536	0.00355741	-3.18533	DOWN
40	hsa-miR-326	hsa-miR-326	EXP00100	GSE22058	hepatocellular carcinoma	GSE22058_hepatocellular carcinoma		cancer vs normal	-0.0908894	0.0817951	-2.66975	0.0082335	0.0133189	-4.45301	DOWN
44	hsa-miR-98	hsa-miR-98-5p	EXP00131	GSE23739	gastric cancer	GSE23739_gastric cancer		cancer vs normal	1.37036	2.8302	6.13494	2.84192e-08	7.859e-07	8.693	UP
45	hsa-miR-326	hsa-miR-326	EXP00112	GSE24996	melanoma	GSE24996_melanoma		cancer vs normal	0.550049	1.85578	2.51779	0.0169374	0.0431116	-3.96736	UP
49	hsa-miR-98	hsa-miR-98-5p	EXP00136	GSE25820	pancreatic cancer	GSE25820_pancreatic cancer		cancer vs normal	0.867436	6.6919	3.6847	0.00140408	0.00483032	-1.64481	UP
50	hsa-miR-152	hsa-miR-152-3p	EXP00134	GSE25820	pancreatic cancer	GSE25820_pancreatic cancer		cancer vs normal	1.08885	5.39538	3.8084	0.00104809	0.00558205	-1.20861	UP
53	hsa-miR-326	hsa-miR-326	EXP00135	GSE25820	pancreatic cancer	GSE25820_pancreatic cancer		cancer vs normal	2.15767	1.68218	9.11502	1.0894e-08	3.72988e-07	10.1283	UP
57	hsa-miR-98	hsa-miR-98-5p	EXP00230	GSE26595	gastric cancer	GSE26595_gastric cancer		cancer vs normal	1.27372	11.1593	4.67216	1.42823e-05	0.00021364	2.63926	UP
58	hsa-miR-326	hsa-miR-326	EXP00230	GSE26595	gastric cancer	GSE26595_gastric cancer		cancer vs normal	-0.871914	9.75022	-2.84312	0.00587284	0.0239585	-3.02874	DOWN
60	hsa-miR-152	hsa-miR-152-3p	EXP00162	GSE28090	lymphoma	GSE28090_lymphoma	B cell lymphoma	cancer vs normal	1.54964	-6.92443	3.16486	0.0042735	0.0430059	-3.05274	UP
61	hsa-miR-98	hsa-miR-98-5p	EXP00177	GSE28100	oral squamous cell carcinoma	GSE28100_oral squamous cell carcinoma		cancer vs normal	1.97129	5.94668	5.97378	2.74459e-06	0.000583912	4.73272	UP
62	hsa-miR-152	hsa-miR-152-3p	EXP00160	GSE28955	pancreatic cancer	GSE28955_pancreatic cancer		cancer vs normal	-1.61977	3.12525	-4.38616	0.000195787	0.00103393	-0.090979	DOWN
65	hsa-miR-98	hsa-miR-98-5p	EXP00159	GSE29491	lymphoma	GSE29491_lymphoma	B cell lymphoma	cancer vs normal	-2.17237	1.30777	-5.20383	1.49495e-05	0.00041155	2.92536	DOWN
66	hsa-miR-326	hsa-miR-326	EXP00140	GSE30454	colorectal cancer	GSE30454_colorectal cancer		cancer vs normal	-2.01992	10.2943	-3.40441	0.00106933	0.00331374	-1.46971	DOWN
67	hsa-miR-152	hsa-miR-152-3p	EXP00166	GSE30656	cervical cancer	GSE30656_cervical cancer	cervical adenocarcinoma	cancer vs normal	-0.275017	5.94234	-3.79827	0.000426015	0.00231577	-1.079	DOWN
69	hsa-miR-98	hsa-miR-98-5p	EXP00157	GSE31045	sarcoma liposarcoma	GSE31045_sarcoma liposarcoma		cancer vs normal	-0.848003	-1.68688	-3.23797	0.00358568	0.0290684	-3.43396	DOWN
71	hsa-miR-98	hsa-miR-98-5p	EXP00143	GSE31377	lymphoma	GSE31377_lymphoma		cancer vs normal	-2.06991	6.83748	-6.22726	6.72166e-08	4.81165e-07	7.22274	DOWN
72	hsa-miR-152	hsa-miR-152-3p	EXP00143	GSE31377	lymphoma	GSE31377_lymphoma		cancer vs normal	-2.29669	6.27097	-9.4028	4.50501e-13	9.04756e-12	19.1094	DOWN
74	hsa-miR-326	hsa-miR-326	EXP00144	GSE31377	lymphoma	GSE31377_lymphoma		cancer vs normal	-0.715571	5.95092	-3.29582	0.00171578	0.0169932	-2.1544	DOWN
80	hsa-miR-98	hsa-miR-98-5p	EXP00180	GSE32957	liver cancer	GSE32957_liver cancer	intrahepatic cholangiocarcinoma	cancer vs normal	1.70099	4.92201	3.60731	0.000912467	0.0186485	-1.05468	UP
81	hsa-miR-98	hsa-miR-98-5p	EXP00170	GSE32960	nasopharyngeal cancer	GSE32960_nasopharyngeal cancer		cancer vs normal	-0.418507	8.76056	-4.56292	7.0994e-06	3.77481e-05	2.73716	DOWN
82	hsa-miR-152	hsa-miR-152-3p	EXP00170	GSE32960	nasopharyngeal cancer	GSE32960_nasopharyngeal cancer		cancer vs normal	-0.284915	8.9014	-3.22962	0.0013629	0.00421436	-2.21943	DOWN
83	hsa-miR-152	hsa-miR-152-3p	EXP00206	GSE33232	head and neck cancer	GSE33232_head and neck cancer		cancer vs normal	0.990202	5.8152	4.09574	0.000110794	0.00184367	0.950148	UP
84	hsa-miR-98	hsa-miR-98-5p	EXP00204	GSE33332	kidney cancer	GSE33332_kidney cancer	Wilms tumor	cancer vs normal	-2.67469	6.34004	-4.68057	0.00101257	0.019584	-0.793936	DOWN
85	hsa-miR-152	hsa-miR-152-3p	EXP00175	GSE33743	gastric cancer	GSE33743_gastric cancer		cancer vs normal	1.07605	9.06879	4.83077	1.85049e-05	0.000913626	2.27978	UP
86	hsa-miR-98	hsa-miR-98-5p	EXP00153	GSE35412	breast cancer	GSE35412_breast cancer		cancer vs normal	-6.46751	15.6403	-3.62299	0.000803553	0.0131363	-0.675808	DOWN
87	hsa-miR-326	hsa-miR-326	EXP00153	GSE35412	breast cancer	GSE35412_breast cancer		cancer vs normal	-3.07678	20.2206	-3.18897	0.00275441	0.0272541	-1.79908	DOWN
88	hsa-miR-152	hsa-miR-152-3p	EXP00165	GSE35794	endometrial cancer	GSE35794_endometrial cancer		cancer vs normal	-2.2737	1.53334	-4.02176	0.000651575	0.0387971	-1.79963	DOWN
89	hsa-miR-152	hsa-miR-152-3p	EXP00253	GSE35834	colon cancer	GSE35834_colon cancer		cancer vs normal	-0.960294	6.46555	-3.32398	0.00135293	0.0128206	-1.59298	DOWN
92	hsa-miR-152	hsa-miR-152-3p	EXP00163	GSE36682	nasopharyngeal cancer	GSE36682_nasopharyngeal cancer		cancer vs normal	-0.858256	9.58833	-3.86172	0.000250785	0.00149956	-0.957076	DOWN
93	hsa-miR-326	hsa-miR-326	EXP00163	GSE36682	nasopharyngeal cancer	GSE36682_nasopharyngeal cancer		cancer vs normal	0.367825	9.07491	3.79799	0.000310415	0.00173713	-1.16088	UP
94	hsa-miR-152	hsa-miR-152-3p	EXP00212	GSE36802	prostate cancer	GSE36802_prostate cancer		cancer vs normal	-0.840768	8.55019	-5.41253	2.11101e-06	0.00011457	4.77773	DOWN
97	hsa-miR-98	hsa-miR-98-5p	EXP00273	GSE38167	breast cancer	GSE38167_breast cancer		cancer vs normal	0.743668	5.89703	4.68331	1.35435e-05	0.000143013	2.62765	UP
98	hsa-miR-98	hsa-miR-98-5p	EXP00184	GSE38389	colorectal cancer	GSE38389_colorectal cancer		cancer vs normal	-0.327944	8.86217	-4.26931	3.60393e-05	0.000144406	1.39471	DOWN
99	hsa-miR-152	hsa-miR-152-3p	EXP00184	GSE38389	colorectal cancer	GSE38389_colorectal cancer		cancer vs normal	-0.244072	8.10738	-5.58394	1.18816e-07	7.42282e-07	6.90175	DOWN
103	hsa-miR-98	hsa-miR-98-5p	EXP00205	GSE39486	brain cancer	GSE39486_brain cancer	glioma	cancer vs normal	-0.403083	0.565798	-4.08394	0.00737545	0.0210433	-3.71748	DOWN
104	hsa-miR-152	hsa-miR-152-3p	EXP00231	GSE40355	bladder cancer	GSE40355_bladder cancer		cancer vs normal	-7.10307	-6.95536	-7.12069	3.54854e-07	6.71421e-06	5.99644	DOWN
111	hsa-miR-98	hsa-miR-98-5p	EXP00197	GSE40525	breast cancer	GSE40525_breast cancer	PR negative	cancer vs normal	1.44977	6.42925	4.92081	2.83859e-06	2.28034e-05	3.52243	UP
112	hsa-miR-98	hsa-miR-98-5p	EXP00213	GSE40744	hepatocellular carcinoma	GSE40744_hepatocellular carcinoma		cancer vs normal	-0.725605	4.38462	-3.01261	0.00355277	0.0381147	-2.3066	DOWN
113	hsa-miR-152	hsa-miR-152-3p	EXP00274	GSE40807	thyroid cancer	GSE40807_thyroid cancer		cancer vs normal	-1.74339	3.84528	-2.58442	0.0116024	0.0476695	-3.40464	DOWN
114	hsa-miR-326	hsa-miR-326	EXP00274	GSE40807	thyroid cancer	GSE40807_thyroid cancer		cancer vs normal	2.13554	-1.23812	4.99705	3.43918e-06	6.68316e-05	4.15983	UP
115	hsa-miR-152	hsa-miR-152-3p	EXP00276	GSE41032	brain cancer	GSE41032_brain cancer	glioma	cancer vs normal	1.04668	7.72706	10.5086	6.99321e-05	0.00445951	2.43122	UP
117	hsa-miR-152	hsa-miR-152-3p	EXP00278	GSE41655	colorectal cancer	GSE41655_colorectal cancer		cancer vs normal	-1.23073	0.322421	-8.37995	2.52527e-13	1.65308e-11	19.8013	DOWN
118	hsa-miR-98	hsa-miR-98-5p	EXP00250	GSE43796	pancreatic cancer	GSE43796_pancreatic cancer	Solid-pseudopapillary neoplasm of pancreas	cancer vs normal	0.942123	8.57102	2.79917	0.00919603	0.0416587	-3.24471	UP
119	hsa-miR-326	hsa-miR-326	EXP00280	GSE44899	breast cancer	GSE44899_breast cancer		cancer vs normal	1.04691	10.0188	3.19498	0.00197344	0.00809995	-2.15161	UP
120	hsa-miR-152	hsa-miR-152-3p	EXP00281	GSE45238	oral squamous cell carcinoma	GSE45238_oral squamous cell carcinoma		cancer vs normal	-0.277624	12.272	-2.8453	0.00562958	0.0151676	-3.33581	DOWN
121	hsa-miR-98	hsa-miR-98-5p	EXP00216	GSE45264	lymphoma	GSE45264_lymphoma	Hodgkin lymphoma	cancer vs normal	-3.63113	4.73183	-4.02055	0.000660479	0.00360125	-4.24217	DOWN
122	hsa-miR-152	hsa-miR-152-3p	EXP00216	GSE45264	lymphoma	GSE45264_lymphoma	Hodgkin lymphoma	cancer vs normal	-4.14302	2.38179	-9.49309	6.92538e-09	1.66902e-07	7.51456	DOWN
123	hsa-miR-326	hsa-miR-326	EXP00216	GSE45264	lymphoma	GSE45264_lymphoma	Hodgkin lymphoma	cancer vs normal	-2.14521	0.950169	-11.3439	3.27675e-10	1.31616e-08	10.69	DOWN
124	hsa-miR-152	hsa-miR-152-3p	EXP00217	GSE45604	prostate cancer	GSE45604_prostate cancer		cancer vs normal	-0.712942	9.43904	-3.98594	0.000181002	0.00748945	0.622995	DOWN
131	hsa-miR-98	hsa-miR-98-5p	EXP00242	GSE45666	breast cancer	GSE45666_breast cancer	HER3+ negative	cancer vs normal	0.760101	8.10571	3.56239	0.000532344	0.00135231	-0.981977	UP
137	hsa-miR-152	hsa-miR-152-3p	EXP00241	GSE45666	breast cancer	GSE45666_breast cancer	HER2+ positive	cancer vs normal	-1.10408	5.16974	-3.49526	0.000669414	0.00133413	-1.19478	DOWN
141	hsa-miR-326	hsa-miR-326	EXP00238	GSE45666	breast cancer	GSE45666_breast cancer	ER negative	cancer vs normal	-0.711304	2.8449	-3.96014	0.000128892	0.000387588	0.21557	DOWN
146	hsa-miR-152	hsa-miR-152-3p	EXP00029	GSE4589	breast cancer	GSE4589 _breast cancer		cancer vs normal	-1.1412	-1.1412	-2.80866	0.00873382	0.0121867	-3.34127	DOWN
147	hsa-miR-326	hsa-miR-326	EXP00029	GSE4589	breast cancer	GSE4589 _breast cancer		cancer vs normal	1.56577	1.56577	3.71162	0.000852707	0.00137042	-1.1399	UP
148	hsa-miR-98	hsa-miR-98-5p	EXP00259	GSE47841	ovarian cancer	GSE47841_ovarian cancer	clear cell ovarian carcinoma	cancer vs normal	-1.07272	4.41851	-3.86464	0.00058483	0.00897552	-0.726673	DOWN
149	hsa-miR-152	hsa-miR-152-3p	EXP00260	GSE47841	ovarian cancer	GSE47841_ovarian cancer	high-grade serous ovarian carcinoma	cancer vs normal	-0.939575	8.51879	-2.95719	0.00615488	0.0317945	-3.09786	DOWN
150	hsa-miR-326	hsa-miR-326	EXP00259	GSE47841	ovarian cancer	GSE47841_ovarian cancer	clear cell ovarian carcinoma	cancer vs normal	-0.419842	1.79159	-3.25143	0.00293252	0.031158	-2.26727	DOWN
154	hsa-miR-98	hsa-miR-98-5p	EXP00246	GSE49246	colon cancer	GSE49246_colon cancer	colon cancer stage 2	cancer vs normal	0.193874	9.50813	3.19994	0.00196879	0.0065828	-1.86561	UP
155	hsa-miR-152	hsa-miR-152-3p	EXP00288	GSE51853	lung cancer	GSE51853_lung cancer		cancer vs normal	0.953993	-0.472499	5.28851	5.29877e-07	9.9617e-06	5.6199	UP
156	hsa-miR-326	hsa-miR-326	EXP00286	GSE51853	lung cancer	GSE51853_lung cancer	lung squamous cell carcinoma	cancer vs normal	-2.67362	-4.01457	-5.41795	2.95958e-07	1.00971e-05	5.93758	DOWN
159	hsa-miR-98	hsa-miR-98-5p	EXP00263	GSE51908	leukemia	GSE51908_leukemia	B acute lymphoblastic leukemia	cancer vs normal	-0.544508	1.29899	-3.47149	0.000646689	0.00665644	-1.13365	DOWN
160	hsa-miR-326	hsa-miR-326	EXP00030	GSE5244	uterus cancer	GSE5244 _uterus cancer		cancer vs normal	-1.10164	-1.10164	-10.8247	3.43568e-15	1.76937e-13	23.802	DOWN
161	hsa-miR-98	hsa-miR-98-5p	EXP00289	GSE53870	biliary tract cancer	GSE53870_biliary tract cancer	cholangiocarcinoma	cancer vs normal	-0.945223	9.20253	-5.95041	8.57728e-08	1.04262e-06	7.53921	DOWN
162	hsa-miR-152	hsa-miR-152-3p	EXP00289	GSE53870	biliary tract cancer	GSE53870_biliary tract cancer	cholangiocarcinoma	cancer vs normal	-0.704319	9.85865	-4.4777	2.73342e-05	0.000181873	1.96307	DOWN
163	hsa-miR-326	hsa-miR-326	EXP00289	GSE53870	biliary tract cancer	GSE53870_biliary tract cancer	cholangiocarcinoma	cancer vs normal	0.353585	9.44456	3.94867	0.000179419	0.000939161	0.16861	UP
164	hsa-miR-4289	hsa-miR-4289	EXP00289	GSE53870	biliary tract cancer	GSE53870_biliary tract cancer	cholangiocarcinoma	cancer vs normal	-0.300047	9.06115	-3.75605	0.000344713	0.00161161	-0.449158	DOWN
165	hsa-miR-326	hsa-miR-326	EXP00290	GSE53992	biliary tract cancer	GSE53992_biliary tract cancer	cholangiocarcinoma	cancer vs normal	2.64307	-7.25608	4.62789	3.0681e-05	0.000480138	2.00684	UP
172	hsa-miR-98	hsa-miR-98-5p	EXP00296	GSE60978	pancreatic cancer	GSE60978_pancreatic cancer		cancer vs normal	0.589062	7.96229	3.37344	0.00111011	0.0137416	-1.08017	UP
173	hsa-miR-152	hsa-miR-152-3p	EXP00296	GSE60978	pancreatic cancer	GSE60978_pancreatic cancer		cancer vs normal	0.564739	6.97861	2.96288	0.00392993	0.0272159	-2.21589	UP
174	hsa-miR-326	hsa-miR-326	EXP00296	GSE60978	pancreatic cancer	GSE60978_pancreatic cancer		cancer vs normal	0.16625	4.98866	2.71467	0.0079993	0.042377	-2.84455	UP
175	hsa-miR-98	hsa-miR-98-5p	EXP00297	GSE61438	breast cancer	GSE61438_breast cancer		cancer vs normal	0.67666	12.3937	3.29753	0.00153624	0.0103892	-1.64095	UP
176	hsa-miR-152	hsa-miR-152-3p	EXP00297	GSE61438	breast cancer	GSE61438_breast cancer		cancer vs normal	-0.511057	12.7396	-3.15889	0.00234057	0.0134378	-2.02897	DOWN
177	hsa-miR-98	hsa-miR-98-5p	EXP00031	GSE6188	esophaegal	GSE6188 _esophaegal		cancer vs normal	0.446196	11.614	4.2425	3.07059e-05	9.81255e-05	1.17896	UP
178	hsa-miR-326	hsa-miR-326	EXP00031	GSE6188	esophageal cancer	GSE6188 _esophageal cancer		cancer vs normal	-0.359778	6.21011	-3.19984	0.00154465	0.0035758	-2.50565	DOWN
179	hsa-miR-152	hsa-miR-152-3p	EXP00031	GSE6188	esophageal cancer	GSE6188_esophageal cancer		cancer vs normal	0.379273	11.5362	3.27769	0.00118826	0.00279478	-2.26301	UP
180	hsa-miR-98	hsa-miR-98-5p	EXP00300	GSE64318	prostate cancer	GSE64318_prostate cancer		cancer vs normal	1.35851	4.31325	3.18586	0.00243166	0.0279062	-2.16476	UP
183	hsa-miR-98	hsa-miR-98-5p	EXP00032	GSE6636	prostate cancer	GSE6636 _prostate cancer		cancer vs normal	-1.39831	-1.39831	-2.79767	0.0111948	0.0214368	-3.18521	DOWN
184	hsa-miR-152	hsa-miR-152-3p	EXP00032	GSE6636	prostate cancer	GSE6636 _prostate cancer		cancer vs normal	-2.60218	-2.60218	-7.18527	6.29178e-07	9.43767e-06	6.25594	DOWN
185	hsa-miR-98	hsa-miR-98-5p	EXP00081	GSE6857	hepatocellular carcinoma	GSE6857 _hepatocellular carcinoma		cancer vs normal	-0.416278	8.65391	-13.3651	6.30765e-35	4.30067e-34	67.5835	DOWN
186	hsa-miR-152	hsa-miR-152-3p	EXP00081	GSE6857	hepatocellular carcinoma	GSE6857 _hepatocellular carcinoma		cancer vs normal	-0.418073	9.42698	-13.0642	1.1964e-33	7.91735e-33	64.6525	DOWN
187	hsa-miR-326	hsa-miR-326	EXP00081	GSE6857	hepatocellular carcinoma	GSE6857 _hepatocellular carcinoma		cancer vs normal	-0.272463	9.81833	-5.11572	4.50394e-07	7.39697e-07	4.14266	DOWN
190	hsa-miR-98	hsa-miR-98-5p	EXP00311	GSE74190	lung cancer	GSE74190_lung cancer	small cell lung cancer	cancer vs normal	1.64805	4.94846	7.89866	9.54829e-13	1.13171e-11	18.3448	UP
193	hsa-miR-326	hsa-miR-326	EXP00310	GSE74190	lung cancer	GSE74190_lung cancer	lung squamous cell carcinoma	cancer vs normal	-0.716206	0.721195	-3.86126	0.000175615	0.000829865	-0.34182	DOWN
195	hsa-miR-326	hsa-miR-326	EXP00312	GSE75630	tonsil cancer	GSE75630_tonsil cancer		cancer vs normal	0.168719	-0.376906	2.27749	0.0272493	0.048893	-4.41346	UP
196	hsa-miR-152	hsa-miR-152-3p	EXP00313	GSE76260	prostate cancer	GSE76260_prostate cancer		cancer vs normal	-0.291822	13.8208	-4.35181	4.97168e-05	0.00196568	1.77048	DOWN
197	hsa-miR-4289	hsa-miR-4289	EXP00315	GSE77380	colorectal cancer	GSE77380_colorectal cancer		cancer vs normal	-1.77636e-15	-3.32193	-2.48234	0.0148254	0.0272326	-32.6918	DOWN
198	hsa-miR-4289	hsa-miR-4289	EXP00316	GSE77380	gastric cancer	GSE77380_gastric cancer		cancer vs normal	-6.21725e-15	-3.32193	-7.77096	9.59644e-12	1.91136e-11	-12.0251	DOWN
199	hsa-miR-98-5p	hsa-miR-98-5p	EXP00430	TCGA_BLCA	bladder cancer	TCGA_BLCA_ bladder cancer	bladder urothelial carcinoma	cancer vs normal	-0.412517	4.82868	-2.32757	0.0204034	0.0402257	-4.59651	DOWN
204	hsa-miR-98-5p	hsa-miR-98-5p	EXP00352	TCGA_BRCA	breast cancer	TCGA_BRCA_ breast cancer	breast invasive carcinoma	cancer vs normal	0.191911	2.42515	9.34781	4.42802e-20	2.00737e-19	34.1989	UP
205	hsa-miR-152-3p	hsa-miR-152-3p	EXP00352	TCGA_BRCA	breast cancer	TCGA_BRCA_ breast cancer	breast invasive carcinoma	cancer vs normal	-0.0566634	3.04261	-3.07577	0.00214861	0.00319356	-3.19808	DOWN
206	hsa-miR-326	hsa-miR-326	EXP00352	TCGA_BRCA	breast cancer	TCGA_BRCA_ breast cancer	breast invasive carcinoma	cancer vs normal	-0.401428	1.72856	-7.4268	2.14565e-13	6.30936e-13	19.0245	DOWN
207	hsa-miR-152-3p	hsa-miR-152-3p	EXP00425	TCGA_CHOL	biliary tract cancer	TCGA_CHOL_ biliary tract cancer	cholangiocarcinoma	cancer vs normal	-1.03426	7.10206	-4.79622	1.80463e-05	0.000132117	2.32754	DOWN
208	hsa-miR-98-5p	hsa-miR-98-5p	EXP00387	TCGA_COAD	colon cancer	TCGA_COAD_ colon cancer	colon adenocarcinoma	cancer vs normal	3.52165	4.10698	13.9527	5.07608e-37	8.16651e-36	73.2261	UP
209	hsa-miR-152-3p	hsa-miR-152-3p	EXP00387	TCGA_COAD	colon cancer	TCGA_COAD_ colon cancer	colon adenocarcinoma	cancer vs normal	3.87385	6.91613	14.3951	6.51784e-39	1.37125e-37	77.5541	UP
210	hsa-miR-326	hsa-miR-326	EXP00387	TCGA_COAD	colon cancer	TCGA_COAD_ colon cancer	colon adenocarcinoma	cancer vs normal	-2.2298	1.70208	-8.77918	3.46134e-17	1.66084e-16	27.9572	DOWN
211	hsa-miR-326	hsa-miR-326	EXP00423	TCGA_ESCA	esophageal cancer	TCGA_ESCA_ esophageal cancer	esophageal carcinoma	cancer vs normal	-0.473993	1.11504	-2.96628	0.0034094	0.0159287	-2.48606	DOWN
212	hsa-miR-98-5p	hsa-miR-98-5p	EXP00393	TCGA_HNSC	head and neck cancer	TCGA_HNSC_ head and neck cancer	head and neck squamous cell carcinoma	cancer vs normal	-0.411682	4.43891	-3.69313	0.000243082	0.000530285	-0.714073	DOWN
213	hsa-miR-152-3p	hsa-miR-152-3p	EXP00393	TCGA_HNSC	head and neck cancer	TCGA_HNSC_ head and neck cancer	head and neck squamous cell carcinoma	cancer vs normal	-0.395869	8.00232	-2.40231	0.0166146	0.0266586	-4.57515	DOWN
214	hsa-miR-98-5p	hsa-miR-98-5p	EXP00368	TCGA_KICH	kidney cancer	TCGA_KICH_ kidney cancer	kidney chromophobe cancer	cancer vs normal	-0.413205	3.80252	-3.34243	0.00120671	0.00269266	-2.26058	DOWN
215	hsa-miR-152-3p	hsa-miR-152-3p	EXP00368	TCGA_KICH	kidney cancer	TCGA_KICH_ kidney cancer	kidney chromophobe cancer	cancer vs normal	-0.725763	6.91848	-5.06542	2.12215e-06	7.58915e-06	3.81938	DOWN
216	hsa-miR-326	hsa-miR-326	EXP00368	TCGA_KICH	kidney cancer	TCGA_KICH_ kidney cancer	kidney chromophobe cancer	cancer vs normal	-0.511301	1.25554	-4.62669	1.22733e-05	3.92164e-05	2.11705	DOWN
217	hsa-miR-152-3p	hsa-miR-152-3p	EXP00362	TCGA_KIRC	kidney cancer	TCGA_KIRC_ kidney cancer	kidney renal clear cell carcinoma	cancer vs normal	0.252874	7.07474	2.63634	0.0086035	0.011812	-4.44212	UP
218	hsa-miR-98-5p	hsa-miR-98-5p	EXP00356	TCGA_KIRP	kidney cancer	TCGA_KIRP_ kidney cancer	kidney renal papillary cell carcinoma	cancer vs normal	0.269744	4.31219	2.40265	0.0168391	0.0250814	-4.55437	UP
219	hsa-miR-152-3p	hsa-miR-152-3p	EXP00409	TCGA_LIHC	hepatocellular carcinoma	TCGA_LIHC_ hepatocellular carcinoma	hepatocellular carcinoma	cancer vs normal	-0.706034	7.70312	-4.33646	1.81489e-05	5.35228e-05	1.82977	DOWN
220	hsa-miR-326	hsa-miR-326	EXP00409	TCGA_LIHC	hepatocellular carcinoma	TCGA_LIHC_ hepatocellular carcinoma	hepatocellular carcinoma	cancer vs normal	-1.01481	1.74939	-8.83238	2.81287e-17	5.63481e-16	28.3532	DOWN
221	hsa-miR-98-5p	hsa-miR-98-5p	EXP00374	TCGA_LUAD	lung cancer	TCGA_LUAD_ lung cancer	lung adenocarcinoma	cancer vs normal	-0.77527	4.58599	-5.36239	1.20668e-07	4.56602e-07	6.30902	DOWN
222	hsa-miR-326	hsa-miR-326	EXP00374	TCGA_LUAD	lung cancer	TCGA_LUAD_ lung cancer	lung adenocarcinoma	cancer vs normal	-0.738427	3.43564	-3.69508	0.00024159	0.000592378	-0.962545	DOWN
223	hsa-miR-98-5p	hsa-miR-98-5p	EXP00379	TCGA_LUSC	lung cancer	TCGA_LUSC_ lung cancer	lung squamous cell carcinoma	cancer vs normal	-0.346977	4.44434	-3.66618	0.000271582	0.000554854	-1.28022	DOWN
224	hsa-miR-326	hsa-miR-326	EXP00379	TCGA_LUSC	lung cancer	TCGA_LUSC_ lung cancer	lung squamous cell carcinoma	cancer vs normal	-2.53353	2.15788	-16.0337	2.77954e-47	7.14574e-46	96.511	DOWN
226	hsa-miR-98-5p	hsa-miR-98-5p	EXP00403	TCGA_PRAD	prostate cancer	TCGA_PRAD_ prostate cancer	prostate adenocarcinoma	cancer vs normal	-0.283628	3.76135	-4.00319	7.13803e-05	0.000152626	0.432854	DOWN
227	hsa-miR-152-3p	hsa-miR-152-3p	EXP00403	TCGA_PRAD	prostate cancer	TCGA_PRAD_ prostate cancer	prostate adenocarcinoma	cancer vs normal	-1.14399	7.38385	-10.705	2.3782e-24	3.47482e-23	44.3454	DOWN
228	hsa-miR-326	hsa-miR-326	EXP00403	TCGA_PRAD	prostate cancer	TCGA_PRAD_ prostate cancer	prostate adenocarcinoma	cancer vs normal	-0.611574	1.15836	-8.08663	4.17327e-15	2.64475e-14	23.3366	DOWN
229	hsa-miR-98-5p	hsa-miR-98-5p	EXP00391	TCGA_READ	colorectal cancer	TCGA_READ_ colorectal cancer	rectum adenocarcinoma	cancer vs normal	3.28963	4.33552	7.20313	2.11561e-11	1.25614e-10	15.2764	UP
230	hsa-miR-152-3p	hsa-miR-152-3p	EXP00391	TCGA_READ	colorectal cancer	TCGA_READ_ colorectal cancer	rectum adenocarcinoma	cancer vs normal	3.96151	6.89756	9.72913	6.76103e-18	7.13665e-17	30.0113	UP
231	hsa-miR-326	hsa-miR-326	EXP00391	TCGA_READ	colorectal cancer	TCGA_READ_ colorectal cancer	rectum adenocarcinoma	cancer vs normal	-3.25524	1.48359	-7.714	1.18433e-12	7.7594e-12	18.1081	DOWN
235	hsa-miR-152-3p	hsa-miR-152-3p	EXP00404	TCGA_STAD	gastric cancer	TCGA_STAD_ gastric cancer	stomach adenocarcinoma	cancer vs normal	-0.941275	6.94036	-6.53704	1.62065e-10	1.09823e-09	13.1725	DOWN
239	hsa-miR-326	hsa-miR-326	EXP00404	TCGA_STAD	gastric cancer	TCGA_STAD_ gastric cancer	stomach adenocarcinoma	cancer vs normal	-0.882508	2.04995	-6.6935	6.153e-11	4.32211e-10	14.1168	DOWN
243	hsa-miR-152-3p	hsa-miR-152-3p	EXP00396	TCGA_THCA	thyroid cancer	TCGA_THCA_ thyroid cancer	thyroid carcinoma	cancer vs normal	-1.07976	7.91377	-7.91593	1.30435e-14	1.5577e-13	22.1859	DOWN
247	hsa-miR-326	hsa-miR-326	EXP00396	TCGA_THCA	thyroid cancer	TCGA_THCA_ thyroid cancer	thyroid carcinoma	cancer vs normal	-0.408917	1.88148	-3.57974	0.000373515	0.000968023	-1.15474	DOWN
248	hsa-miR-152-3p	hsa-miR-152-3p	EXP00386	TCGA_UCEC	endometrial cancer	TCGA_UCEC_ endometrial cancer	uterine corpus endometrial carcinoma	cancer vs normal	-1.9249	6.34717	-11.8388	4.82774e-29	5.5519e-28	54.8435	DOWN
